# Supplementary material for: Cranial anatomy and taxonomy of the erythrosuchid archosauriform ‘Vjushkovia triplicostata’ Huene, 1960, from the Early Triassic of European Russia
Source: R Soc Open Sci. 2019 Nov 20;6(11):191289. doi: 10.1098/rsos.191289 (PMC6894557; doi:10.1098/rsos.191289)
Supplement: Data on femoral length and skull length for tetrapods [file rsos191289supp1.csv]

Taxon	Skull	Log10_skull	Femur	Log10_femur	Source
Phrynosoma_platyrhinos	15.92	1.201943063	17.96	1.254306332	Van_Buren_et_al.
Ochrotomys_nuttalli	24.13	1.382557322	14.72	1.16790781	Van_Buren_et_al.
Peromyscus_gossypinus	26.27	1.419460073	19.25	1.284430734	Van_Buren_et_al.
Basiliscus_vittatus	35.3	1.547774705	40.55	1.607990859	Van_Buren_et_al.
Thomomys_talpoides	36.21	1.558828525	26.43	1.422097163	Van_Buren_et_al.
Glaucomys_sabrinus	36.85	1.566437492	35.28	1.547528576	Van_Buren_et_al.
Chlamydosaurus_kingi	40.95	1.612253906	48.25	1.683497318	Van_Buren_et_al.
Pogona_vitticeps	41.44	1.617419747	35.33	1.548143637	Van_Buren_et_al.
Physignathus_lesueurii	42.55	1.628899564	48.72	1.68770728	Van_Buren_et_al.
Chamaeleo_calyptratus	43.94	1.642860053	38.43	1.584670384	Van_Buren_et_al.
Corucia_zebrata	46.69	1.669223874	35.3	1.547774705	Van_Buren_et_al.
Sphenodon_punctatus	47.13	1.67329744	35.22	1.546789352	Van_Buren_et_al.
Tiliqua_scincoides	47.87	1.680063427	25.6	1.408239965	Van_Buren_et_al.
Rattus_norvegicus	50.9	1.706717782	41.34	1.616370472	Van_Buren_et_al.
Cyclura_cornuta	56.25	1.750122527	65.49	1.81617499	Van_Buren_et_al.
Caluromys_lanatus	59.08	1.771440487	53.79	1.730701544	Van_Buren_et_al.
Heloderma_suspectum	61.99	1.792321636	44.55	1.648847708	Van_Buren_et_al.
Sciurus_niger	64.51	1.809627042	63.71	1.804207605	Van_Buren_et_al.
Ondatra_zibethicus	65.34	1.81517913	48.44	1.685204134	Van_Buren_et_al.
Mustela_vison	67.58	1.829818187	53.45	1.72794771	Van_Buren_et_al.
Aplodontia_rufa	72.95	1.863025296	52.75	1.722222464	Van_Buren_et_al.
Sylvilagus_floridanus	74.11	1.869876813	88.7	1.94792362	Van_Buren_et_al.
Varanus_exanthematicus	74.37	1.871397781	56.67	1.753353213	Van_Buren_et_al.
Martes_americana	77.7	1.890421019	66.82	1.824906471	Van_Buren_et_al.
Varanus_salvator	77.81	1.891035415	57.14	1.756940236	Van_Buren_et_al.
Tupinambis_teguixin	81.37	1.910464316	57.27	1.757927183	Van_Buren_et_al.
Potos_flavus	82.58	1.916874879	88.84	1.94860855	Van_Buren_et_al.
Manis_pentadactyla	86.26	1.935809454	74.79	1.873843533	Van_Buren_et_al.
Dracaena_guianensis	92.84	1.967735132	56.39	1.751202095	Van_Buren_et_al.
Simosuchus	99	1.995635195	118	2.071882007	Van_Buren_et_al.
Eoraptor	104	2.017033339	144	2.158362492	Van_Buren_et_al.
Ailurus_fulgens	104.22	2.017951069	116.77	2.06733128	Van_Buren_et_al.
Lontra_canadensis	105.06	2.021437396	70.72	1.849542252	Van_Buren_et_al.
Procyon_lotor	109.76	2.040444098	121.28	2.083789188	Van_Buren_et_al.
Dasyprocta_fulginosa	111.47	2.047158001	113.26	2.054076557	Van_Buren_et_al.
Varanus_salvadorii	111.98	2.049140463	81.24	1.909769915	Van_Buren_et_al.
Psittacosaurus_sinensis	113	2.053078443	96	1.982271233	Van_Buren_et_al.
Hypsilophodon	119	2.075546961	173	2.238046103	Van_Buren_et_al.
Vulpes_vulpes	131.39	2.118562313	129.19	2.111228898	Van_Buren_et_al.
Psittacosaurus_neimongoliensis	132	2.120573931	130	2.113943352	Van_Buren_et_al.
Bagaceratops	138	2.139879086	106	2.025305865	Van_Buren_et_al.
Masiakasaurus	142	2.152288344	197	2.294466226	Van_Buren_et_al.
Psittacosaurus_meileyingensis	150.32	2.177016767	142.44	2.153631965	Van_Buren_et_al.
Auroraceratops	161	2.206825876	153	2.184691431	Van_Buren_et_al.
Yinlong	161	2.206825876	155	2.190331698	Van_Buren_et_al.
Varanus_komodoensis	174	2.240549248	146.74	2.166548515	Van_Buren_et_al.
Psittacosaurus_mongoliensis	187	2.271841607	162	2.209515015	Van_Buren_et_al.
Stegoceras	192	2.283301229	225	2.352182518	Van_Buren_et_al.
Buitreraptor	193	2.285557309	146	2.164352856	Van_Buren_et_al.
Psittacosaurus_major	203	2.307496038	172	2.235528447	Van_Buren_et_al.
Caiman_crocodilius	207	2.315970345	117.01	2.068222979	Van_Buren_et_al.
Psittacosaurus_sibiricus	207	2.315970345	223	2.348304863	Van_Buren_et_al.
Hydrochaeris_hydrochaeris	227	2.356025857	211	2.324282455	Van_Buren_et_al.
Canis_lupus	235	2.371067862	231	2.36361198	Van_Buren_et_al.
Cerasinops	240	2.380211242	352	2.546542663	Van_Buren_et_al.
Panthera_tigris	270	2.431363764	344	2.536558443	Van_Buren_et_al.
Rapetosaurus	278	2.444044796	688	2.837588438	Van_Buren_et_al.
Herrerasaurus	288	2.459392488	352	2.546542663	Van_Buren_et_al.
Alligator_mississippiensis	301	2.478566496	148.25	2.170994702	Van_Buren_et_al.
Malawisaurus	314	2.496929648	1067	3.028164419	Van_Buren_et_al.
Protoceratops	330	2.51851394	330	2.51851394	Van_Buren_et_al.
Montanoceratops	344	2.536558443	346	2.539076099	Van_Buren_et_al.
Leptoceratops	345	2.537819095	285	2.45484486	Van_Buren_et_al.
Tapirus_terrestris	380	2.579783597	307	2.487138375	Van_Buren_et_al.
Stegosaurus_stenops	414	2.617000341	1045	3.01911629	Van_Buren_et_al.
Camelus_dromedarius	439	2.64246452	463	2.665580991	Van_Buren_et_al.
Carnotaurus	485	2.685741739	1044	3.018700499	Van_Buren_et_al.
Majungasaurus	488	2.688419822	644	2.808885867	Van_Buren_et_al.
Amargasaurus	495	2.694605199	1032	3.013679697	Van_Buren_et_al.
Avaceratops	497	2.696356389	395	2.596597096	Van_Buren_et_al.
Prestosuchus	555	2.744292983	420	2.62324929	Van_Buren_et_al.
Ouranosaurus	589	2.770115295	908	2.958085849	Van_Buren_et_al.
Hippopotamus_amphibius	610	2.785329835	472	2.673941999	Van_Buren_et_al.
Udanoceratops	613	2.787460475	526	2.720985744	Van_Buren_et_al.
Einiosaurus	670	2.826074803	644	2.808885867	Van_Buren_et_al.
Lambeosaurus	671	2.82672252	1071	3.029789471	Van_Buren_et_al.
Corythosaurus	687	2.836956737	1061	3.025715384	Van_Buren_et_al.
Chasmosaurus_russelli	696	2.84260924	716	2.854913022	Van_Buren_et_al.
Centrosaurus	735	2.866287339	795	2.900367129	Van_Buren_et_al.
Styracosaurus	760	2.880813592	792	2.898725182	Van_Buren_et_al.
Pachyrhinosaurus_lakustai	800	2.903089987	790	2.897627091	Van_Buren_et_al.
Chasmosaurus	828	2.918030337	920	2.963787827	Van_Buren_et_al.
Chasmosaurus_belli	828	2.918030337	920	2.963787827	Van_Buren_et_al.
Kosmoceratops	836	2.922206277	791	2.898176483	Van_Buren_et_al.
Triceratops	980	2.991226076	1160	3.064457989	Van_Buren_et_al.
Suchomimus	1023	3.009875634	1067	3.028164419	Van_Buren_et_al.
Loxodonta_africana	1040	3.017033339	1147.5	3.059752694	Van_Buren_et_al.
Utahceratops	1136	3.055378331	940	2.973127854	Van_Buren_et_al.
Pentaceratops	1200	3.079181246	1020	3.008600172	Van_Buren_et_al.
Buriolestes_schultzi	108.5	2.035429738	136	2.133538908	Muller_et_al._2018
Chanaresuchus_bonapartei	163	2.212187604	119.6	2.07773118	Ezcurra_et_al._in_press
Chasmatosaurus_yuani	436	2.639486489	205	2.311753861	IVPP_V4067
Cosesaurus_aviceps	18.6	1.269512944	18	1.255272505	MGB-V1
Diandongosuchus_fuyuanensis	240	2.380211242	140	2.146128036	Li_et_al._2012
Dimorphodon_macronyx	199.5	2.2999429	85.6	1.932473765	NHMUK_PV_R41212-13
Dinocephalosaurus_orientalis	184.2	2.265289626	116.2	2.065206128	Rieppel_et_al._2008
Dromicosuchus_grallator	150	2.176091259	144	2.158362492	Sues_et_al._2003
Eudimorphodon_ranzii	90	1.954242509	41	1.612783857	Wild_1978
Euparkeria_capensis	85.9	1.933993164	55.7	1.745855195	SAM-PK-5867
Gracilisuchus_stipanicicorum	85.4	1.931457871	79.93	1.902709813	Lecuona_and_Desojo_2011
Gualosuchus_reigi	169	2.227886705	93.1	1.968949681	Ezcurra_et_al._in_press
Gualosuchus_reigi	330	2.51851394	172	2.235528447	Ezcurra_et_al._in_press
Heterodontosaurus_tucki	115	2.06069784	112	2.049218023	Sereno_2012
Hyperodapedon_gordoni	180	2.255272505	125	2.096910013	Benton_1983
Hyperodapedon_huxleyi	180	2.255272505	143	2.155336037	Chatterjee_1974
Langobardisaurus_pandolfi	26	1.414973348	27	1.431363764	Renesto_1994
Parasuchus_hislopi	585	2.767155866	240	2.380211242	Chatterjee_1978
Pectodens_zhenyuensis	26	1.414973348	32.4	1.51054501	Li_et_al._2017
Proterochampsa_barrionuevoi	404.5	2.606918526	179	2.252853031	Trotteyn_2011
Proterosuchus_fergusi	287	2.457881897	144	2.158362492	Ezcurra_and_Butler_2015
Protosuchus_richardsoni	113	2.053078443	100	2	Colbert_and_Mook_1951
Pseudochampsa_ischigualastensis	254	2.404833717	154.8	2.189770956	Trotteyn_and_Ezcurra_2014
Riojasuchus_tenuisceps	231	2.36361198	163	2.212187604	Baczko_2017
Riojasuchus_tenuisceps	259	2.413299764	189	2.276461804	Baczko_2017
Rhadinosuchinae_indet	151.7	2.180985581	91.8	1.962842681	Ezcurra_et_al._in_press
Scleromochlus_taylori	29	1.462397998	32	1.505149978	Benton_1999
Syntarsus_kayentakatae	213	2.328379603	276	2.440909082	MNA_V2623
Tanystropheus_longobardicus	54	1.73239376	72.5	1.860338007	Nosotti_(2007)
Teyumbaita_sulcognathus	135	2.130333768	193	2.285557309	Montefeltro_et_al._2010_2013
Tropidosuchus_romeri	76.7	1.884795364	64.6	1.810232518	PVL_4604
Garjainia	595	2.774516966	243	2.385606274	PIN_collections
Coelophysis_bauri	265	2.423245873	209	2.320146286	Colbert_1989
Postosuchus_kirkpatricki	550	2.740362689	521	2.716837723	Weinbaum_2013
Turfanosuchus_dabanensis	138	2.13987908	136	2.133538908	IVPP_V3237
Erythrosuchus_africanus	914.9	2.961373627	440	2.643452676	NHMUK_PV_R3592
Shansisuchus_shansisuchus	670	2.826074802	322	2.507855871	Young_1964
Prolacerta_broomi	67	1.826074802	54	1.732393759	Gow_1975
Macrocnemus_bassanii	48.4	1.684845361	47.6	1.677606952	PIMUZ_T4822
Pamelaria_dolichotrachela	139	2.1430148	164.5	2.216165902	ISIR_316
Youngina_capensis	60	1.77815125	34.8	1.541579243	BP/1/3859
